# Supplementary material for: Sulforaphane’s Role in Osteosarcoma Treatment: A Systematic Review and Meta-Analysis of Preclinical Studies
Source: Biomedicines. 2025 Apr 25;13(5):1048. doi: 10.3390/biomedicines13051048 (PMC12109425; doi:10.3390/biomedicines13051048)
Supplement: Supplementary file 1 [file biomedicines-13-01048-s001.zip]

Archive with 1 entries (1 files):
- biomedicines-3529619-supplementary.pdf
